# Supplementary material for: Development and Characterization of an Injectable Alginate/Chitosan Composite Hydrogel Reinforced with Cyclic-RGD Functionalized Graphene Oxide for Potential Tissue Regeneration Applications
Source: Pharmaceuticals (Basel). 2025 Apr 23;18(5):616. doi: 10.3390/ph18050616 (PMC12115116; doi:10.3390/ph18050616)
Supplement: Supplementary file 1 [file pharmaceuticals-18-00616-s001.zip]

Archive with 1 entries (1 files):
- pharmaceuticals-3569744-supplementary.pdf
